# Supplementary material for: Combination of Machine Learning and Raman Spectroscopy for Determination of the Complex of Whey Protein Isolate with Hyaluronic Acid
Source: Polymers (Basel). 2024 Feb 29;16(5):666. doi: 10.3390/polym16050666 (PMC10934111; doi:10.3390/polym16050666)
Supplement: Supplementary file 1 [file polymers-16-00666-s001.zip]

Archive with 1 entries (1 files):
- polymers-2825209-supplementary.pdf
